# Supplementary material for: Combining CD3/GD2 bispecific T cell engager with human Vγ9Vδ2 T cells facilitates neuroblastoma cell targeting and killing in vitro
Source: PLoS One. 2025 Jun 9;20(6):e0325389. doi: 10.1371/journal.pone.0325389 (PMC12148185; doi:10.1371/journal.pone.0325389)
Supplement: S1 File — (ZIP) [file pone.0325389.s002.zip]

Archive with 3 entries (2 files):
- CD3-GD2 BiTE Raw data/
- CD3-GD2 BiTE Raw data/CD3-GD2 BiTE raw data.xlsx
- CD3-GD2 BiTE Raw data/CD3-GD2 BiTE Uncropped gels.docx
