# Supplementary material for: Combining CD3/GD2 bispecific T cell engager with human Vγ9Vδ2 T cells facilitates neuroblastoma cell targeting and killing in vitro
Source: PLoS One. 2025 Jun 9;20(6):e0325389. doi: 10.1371/journal.pone.0325389 (PMC12148185; doi:10.1371/journal.pone.0325389)
Supplement: S1 File — (ZIP) [file pone.0325389.s002.zip › CD3-GD2 BiTE Raw data/CD3-GD2 BiTE raw data.xlsx]

## Sheet: Fig 1A
Clones of scFv	OD405 of scFv clones from CD3-coated well	OD405 of scFv clones - Mean of E.coli HB2151 lystae from CD3-coated well	OD405 of scFv clones from BSA-coated well	OD405 of scFv clones - Mean of E.coli HB2151 lystae from BSA-coated well	Final OD405 of scFv CD3 screening
3	0.102	0.0313333	0.077	0.004	0.0273333
4	0.084	0.0133333	0.077	0.004	0.00933333
6	0.198	0.127333	0.117	0.044	0.0833333
7	0.079	0.00833333	0.071	-0.002	0.0103333
9	0.086	0.0153333	0.076	0.003	0.0123333
10	0.076	0.00533333	0.074	0.001	0.00433333
11	0.102	0.0313333	0.091	0.018	0.0133333
12	0.099	0.0283333	0.104	0.031	-0.00266667
14	0.094	0.0233333	0.076	0.003	0.0203333
17	0.086	0.0153333	0.074	0.001	0.0143333
18	0.415	0.344333	0.324	0.251	0.0933333
20	0.099	0.0283333	0.084	0.011	0.0173333
21	0.073	0.00233333	0.067	-0.006	0.00833333
22	0.069	-0.00166667	0.071	-0.002	0.000333333
23	0.072	0.00133333	0.073	0	0.00133333
24	0.066	-0.00466667	0.073	0	-0.00466667
26	0.087	0.0163333	0.074	0.001	0.0153333
28	0.083	0.0123333	0.068	-0.005	0.0173333
30	0.084	0.0133333	0.069	-0.004	0.0173333
31	0.08	0.00933333	0.069	-0.004	0.0133333
32	0.086	0.0153333	0.072	-0.001	0.0163333
35	0.075	0.00433333	0.072	-0.001	0.00533333
36	0.081	0.0103333	0.083	0.01	0.000333333
37	0.095	0.0243333	0.085	0.012	0.0123333
38	0.094	0.0233333	0.076	0.003	0.0203333
40	0.073	0.00233333	0.071	-0.002	0.00433333
41	0.079	0.00833333	0.074	0.001	0.00733333
48	0.08	0.00933333	0.074	0.001	0.00833333
49	0.072	0.00133333	0.071	-0.002	0.00333333
51	0.076	0.00533333	0.071	-0.002	0.00733333
52	0.074	0.00333333	0.073	0	0.00333333
55	0.079	0.00833333	0.075	0.002	0.00633333
56	0.086	0.0153333	0.07	-0.003	0.0183333
57	0.088	0.0173333	0.074	0.001	0.0163333
58	0.134	0.0633333	0.106	0.033	0.0303333
59	0.109	0.0383333	0.078	0.005	0.0333333
61	0.087	0.0163333	0.075	0.002	0.0143333
62	0.119	0.0483333	0.106	0.033	0.0153333
64	0.071	0.000333333	0.069	-0.004	0.00433333
65	0.079	0.00833333	0.073	0	0.00833333
66	0.084	0.0133333	0.073	0	0.0133333
68	0.077	0.00633333	0.074	0.001	0.00533333
70	0.155	0.0843333	0.13	0.057	0.0273333
71	0.186	0.115333	0.183	0.11	0.00533333
72	0.074	0.00333333	0.066	-0.007	0.0103333
73	0.075	0.00433333	0.07	-0.003	0.00733333
75	0.073	0.00233333	0.075	0.002	0.000333333
77	0.061	-0.00966667	0.069	-0.004	-0.00566667
78	0.096	0.0253333	0.077	0.004	0.0213333
79	0.079	0.00833333	0.075	0.002	0.00633333
80	0.136	0.0653333	0.135	0.062	0.00333333
81	0.075	0.00433333	0.072	-0.001	0.00533333
82	0.077	0.00633333	0.078	0.005	0.00133333
84	0.073	0.00233333	0.076	0.003	-0.000666667
85	0.12	0.0493333	0.078	0.005	0.0443333
86	0.077	0.00633333	0.075	0.002	0.00433333
88	0.093	0.0223333	0.072	-0.001	0.0233333
89	0.079	0.00833333	0.067	-0.006	0.0143333
90	0.076	0.00533333	0.073	0	0.00533333
91	0.076	0.00533333	0.07	-0.003	0.00833333
Samples	CD3-coated well	BSA-coated well
E. coli HB2151 lysate well 1	0.074	0.078
E. coli HB2151 lysate well 2	0.068	0.07
E. coli HB2151 lysate well 3	0.07	0.071
Mean OD405	0.0706667	0.073

## Sheet: Fig 1C
		scFv protein from periplasm fraction			scFv protein from cytoplasm fraction
scFv CD3 clones		CD3-coated well	Uncoat well	Δ OD405	CD3-coated well	Uncoat well	Δ OD405
CD3 scFv Cl.6	N1	0.964	0.942	0.022	3.149	3.341	-0.192
	N2	1.015	0.957	0.058	3.2	3.283	-0.083
	N3	1.008	0.941	0.067	3.342	3.386	-0.044
			Mean	0.049		Mean	-0.1063
			SD	0.0238118		SD	0.0767094
CD3 scFv Cl.18	N1	0.571	0.251	0.32	1.95	1.059	0.891
	N2	0.622	0.212	0.41	2.001	1.091	0.91
	N3	0.59	0.204	0.386	1.983	1.14	0.843
			Mean	0.372		Mean	0.8813
			SD	0.0466047		SD	0.0345302
CD3 scFv Cl.85	N1	0.147	0.099	0.048	0.724	0.586	0.138
	N2	0.198	0.141	0.057	0.775	0.621	0.154
	N3	0.166	0.116	0.05	0.814	0.672	0.142
			Mean	0.05167		Mean	0.1447
			SD	0.00472582		SD	0.00832666

## Sheet: Figs 3A-B
Binding activity of CD3/GD2 BiTE on its target cells by flow cytometry
	% Positive cell
	Jurkat cells					Raji cells
CD3/GD BiTE (nM)	N1	N2	N3	Mean	SD	N1	N2	N3	Mean	SD
0	2.15	0.04	0.042	0.744	1.21763	6.68	1.93	3.16	3.923	2.46529
18	22.2	8.69	14.2	15.03	6.79314	3.14	2.87	1.69	2.567	0.771125
180	46.8	63.6	62.5	57.63	9.39805	2.04	2.57	2.95	2.52	0.457056
900	69.4	96.5	91	85.63	14.3249	2.8	3.17	3.83	3.267	0.52176
	% Positive cell
	SH-SY5Y cells					SK-N-SH cells
CD3/GD BiTE (nM)	N1	N2	N3	Mean	SD	N1	N2	N3	Mean	SD
0	0.14	0	0	0.04667	0.080829	1.07	7.61	6.21	4.963	3.44362
18	9.67	8.75	10.1	9.507	0.689662	0.72	1.18	1.69	1.197	0.485215
180	41.6	33.8	73	49.47	20.7503	1.11	1.44	1.01	1.187	0.225019
900	96.1	90.4	87.5	91.33	4.37531	1.79	1.76	1.3	1.617	0.274651

## Sheet: Fig 4
Figure 4A
Donor	Number of gdT cells (Day 0)			Number of gdT cells (Day 14)			Fold-expansion of gdT cells	Purity of live gdT cells
	Starting cell numbers (PBMC) cells/ml	Percentage of gdT cell (%)	Number of gdT cells	Final cell numbers	Percentage of gdT cell (%)	Number of gdT cells		(Day 14)
			cells/ml	cells/ml		cells/ml (x 106)
				(x 106)
1	1 x 106	2.642	26420	3.25	92.61	3	113.55	83.22
2	1 x 106	6.351	63510	3.175	96.25	3.06	48.18	90.75
3	1 x 106	1.167	11670	2.25	76.83	1.73	148.13	72.98
Mean		3.39	33866.7	2.89	88.56	2.6	103.29	82.32
SD		2.67	26710.2	0.56	10.32	0.75	50.76	8.92
		% Dead tumor cells
Figure 4B	CD3/GD2 BiTE (nM)	N1	N2	N3	Mean	SD
E:T = 1:1	0	24.4	20	19.9	21.4333	2.5697
	Mock	24.5	20.7	33.3	26.1667	6.46323
	45	23.1	20.5	35.5	26.3667	8.01582
	90	31.4	35	26.5	30.9667	4.26654
E:T = 5:1	0	28.4	47	44.6	40	10.1173
	Mock	28.7	47	29	34.9	10.48
	45	52.7	47.4	40.8	46.9667	5.96182
	90	53.9	46.3	37.9	46.0333	8.00333
E:T = 10:1	0	30.1	54.4	50.6	45.0333	13.0715
	Mock	48.4	48.9	50	49.1	0.818535
	450	55.5	48.7	51.2	51.8	3.43948
	900	65.8	42.2	45.5	51.1667	12.7798
		% Dead tumor cells
Figure 4C	CD3/GD2 BiTE (nM)	N1	N2	N3	Mean	SD
E:T = 1:1	0	24.4	25.7	20	23.3667	2.98719
	Mock	24.5	20.7	23.3	22.8333	1.94251
	45	35.5	26.1	26.7	29.4333	5.26245
	90	23.6	42.7	26	30.7667	10.404
	180	35.4	40.9	43.4	39.9	4.09268
	360	49.2	50	31.5	43.5667	10.4577

## Sheet: Fig 5
		Fold change of CTCF
GFP	CD3/GD2 BiTE (nM)	N1	N2	N3	Mean	SD
E:T = 1:1	0	1	1	1	1	0
	Mock	0.78537	1.06824	0.92354	0.925716	0.141446
	45	0.899117	0.867672	1.07006	0.945618	0.108914
	90	0.981155	1.02397	0.892573	0.965899	0.0670129
	180	0.781993	1.02285	0.805937	0.87026	0.132687
	360	0.673442	0.837141	0.827971	0.779518	0.0919787
		Fold change of CTCF
EthD-1	CD3/GD2 BiTE (nM)	N1	N2	N3	Mean	SD
E:T = 1:1	0	1	1	1	1	0
	Mock	1.24	1.09	1.24	1.19	0.0866025
	45	1.99	1.93	1.34	1.75333	0.359212
	90	1.35	2.21	2.02	1.86	0.451774
	180	1.87	2.13	2.59	2.19667	0.3646
	360	1.63	1.86	2.55	2.01333	0.478783

## Sheet: S1 Fig
		% Dead tumor cells
PBMC at E:T of 1:1	CD3/GD2 BiTE (nM)	N1	N2	N3	Mean	SD
	0	15.5	11.3	10.8	12.5333	2.58134
	Mock	7.87	4.37	12.8	8.34667	4.23517
	18	14.7	16.8	16.1	15.8667	1.06927
	180	15.9	21.1	11.4	16.1333	4.85421
		% Dead tumor cells
PBMC at E:T of 10:1	CD3/GD2 BiTE (nM)	N1	N2	N3	Mean	SD
	0	36.7	34.2	38.9	36.6	2.3516
	Mock	55.9	43	47.7	48.8667	6.52865
	18	30.9	32.1	43.3	35.4333	6.8391
	180	32.3	26.4	45.2	34.6333	9.61475
		% CD25 positive cells
	CD3/GD2 BiTE (nM)	N1	N2	N3	Mean	SD
	Unstain	0.075	0.33	0.51	0.305	0.218575
	0	9.05	9.06	6.36	8.15667	1.55597
	18	7.47	6.58	5.78	6.61	0.845399
	360	7.15	6.74	6.34	6.74333	0.40501
		% CD69 positive cells
	CD3/GD2 BiTE (nM)	N1	N2	N3	Mean	SD
	Unstain	0.11	0.55	0.11	0.256667	0.254034
	0	10	5.52	5.81	7.11	2.50701
	18	4.38	10.6	8.14	7.70667	3.13256
	360	3.96	10	10.5	8.15333	3.64013
